# Supplementary material for: Dynamic Ultrasound of the Infrapatellar Fat Pad for Detecting Anterior Cruciate Ligament Deficiency: A Biomechanical Cadaveric Proof-of-Concept Study
Source: Diagnostics (Basel). 2026 Apr 5;16(7):1097. doi: 10.3390/diagnostics16071097 (PMC13072874; doi:10.3390/diagnostics16071097)
Supplement: Supplementary file 1 [file diagnostics-16-01097-s001.zip]

Archive with 1 entries (1 files):
- diagnostics-4212076-supplementary.pdf
